# Supplementary material for: Microbial taxa in dust and excreta associated with the productive performance of commercial meat chicken flocks
Source: Anim Microbiome. 2021 Oct 2;3:66. doi: 10.1186/s42523-021-00127-y (PMC8487525; doi:10.1186/s42523-021-00127-y)
Supplement: Supplementary file 5 — Additional file 5. Bacteria taxa (genus level) that are shared between dust and excreta and unique to dust and excreta in company A farms. [file 42523_2021_127_MOESM5_ESM.xlsx]

## Sheet: Additional file 5
Bacteria taxa (genus level) that are SHARED between dust and excreta and UNIQUE to dust and excreta in company A farms
Shared between dust and excreta	Found in dust but absent in excreta	Found in excreta but absent in dust
Weissella	ZOR0006	Veillonella
Uncultured	Wenzhouxiangella	Vagococcus
Unclassified	Verticiella	Turicibacter
UBA1819	URHD0088	Tomitella
Tyzzerella	UCG010	Terrisporobacter
Trichococcus	UCG009	Tepidibacter
Tissierella	UCG005	Rothia
Subdoligranulum	TM7x	Psychrobacillus
Streptomyces	Sutterella	Peptostreptococcus
Streptococcus	Subgroup 10	Peptoniphilus
Stenotrophomonas	Streptomonospora	Paenochrobactrum
Staphylococcus	Sphingopyxis	Mesorhizobium
Stackebrandtia	Sphingomonas	Marvinbryantia
Sphingobacterium	Sphingobium	Lysinibacillus
Sellimonas	Spelaeicoccus	Herbinix
Salinicoccus	Soonwooa	Gulosibacter
Saccharomonospora	Serratia	Gottschalkia
Ruminococcus torques group	Sanguibacter	Gluconobacter
Ruminococcus gauvreauii group	Salinisphaera	Georgenia
Ruminococcus	Salinimicrobium	Falsochrobactrum
Ruania	Saccharopolyspora	Clostridium sensu stricto 2
Rikenella	Saccharimonadales	Clostridium sensu stricto 13
RF39	Saccharibacillus	Clostridioides
Pusillimonas	Roseomonas	Anaerosporobacter
Psychrobacter	Rikenellaceae	Anaerocolumna
Pseudomonas	Rickettsia	Ammoniphilus
Pseudogracilibacillus	Rhodoplanes	Actinomyces
Proteus	Pygmaiobacter	Acetobacter
Prevotella	Pseudoxanthomonas
Pontibaca	Pseudonocardiaceae
Pisciglobus	Pseudonocardia
Pedobacter	Pseudoflavonifractor
Pediococcus	Providencia
Paracoccus	Proteiniphilum
Parabacteroides	Prevotellaceae NK3B31 group
Paenibacillus	Pigmentiphaga
Paenalcaligenes	Phascolarctobacterium
Ornithinimicrobium	Peredibacter
Oligella	Parasutterella
Oceanobacillus	Parapusillimonas
Oceanisphaera	Paludicola
Nosocomiicoccus	Oscillibacter
Nocardiopsis	Ornithobacterium
Nocardia	Olsenella
Negativibacillus	Odoribacter
Mycobacterium	Novosphingobium
Monoglobus	Nocardioides
Lysobacter	NK4A214 group
Lipingzhangella	Myroides
Leucobacter	Myceligenerans
Lapillicoccus	Mucilaginibacter
Lactococcus	Mitochondria
Lactobacillus	Microbacterium
Lachnoclostridium	Methylophaga
Kocuria	Methylobacterium-Methylorubrum
JG30KFCM45	Methylobacillus
Jeotgalicoccus	Merdibacter
Jeotgalibaca	Membranicola
Irregularibacter	Megamonas
Incertae Sedis	Massilia
Helicobacter	Luteimonas
Halomonas	Luteibacter
Gordonibacter	Longimicrobium
Glycomyces	Lachnospiraceae FCS020 group
Glutamicibacter	Lachnospira
Gastranaerophilales	Intestinimonas
Gallicola	IMCC26256
Gallibacterium	Iamia
Galbibacter	Hymenobacter
Fusobacterium	Holdemania
Fournierella	Hahella
Flavobacterium	Gracilibacillus
Flaviflexus	Gemmobacter
Family XIII AD3011 group	GCA900066575
Faecalibacterium	Flavonifractor
Facklamia	Fastidiosipila
Eubacterium coprostanoligenes group	Exiguobacterium
Escherichia-Shigella	Eubacterium nodatum group
Erysipelotrichaceae	Eubacterium hallii group
Erysipelatoclostridium	Eubacterium brachy group
Epulopiscium	Enterorhabdus
Enterococcus	Enhydrobacter
Enteractinococcus	Edaphobaculum
Enorma	Dyadobacter
Empedobacter	Devosia
DTU089	Desulfovibrio
DTU014	Deinococcus
Dietzia	Craurococcus Caldovatus
Dickeya	Corticibacterium
Corynebacterium	Coprobacter
Comamonas	Catenibacillus
Colidextribacter	Caproiciproducens
Clostridium sensu stricto 1	Campylobacter
Clostridia vadinBB60 group	CAG56
Clostridia UCG014	Butyricimonas
Chryseobacterium	Burkholderia-Caballeronia- Paraburkholderia
Christensenellaceae R7 group	Buchnera
CHKCI002	Bosea
CHKCI001	Blastococcus
Cerasibacillus	Bilophila
Cellvibrio	Bdellovibrio
Carnobacterium	Bartonella
Candidatus Arthromitus	Barnesiella
Butyricicoccus	Arthrobacter
Brevundimonas	Arcticibacter
Brevibacterium	Arcobacter
Brachybacterium	Antricoccus
Blautia	Angelakisella
Bifidobacterium	Anaerotruncus
Bacteroides	Anaerostipes
Bacillus	Anaerostignum
Atopostipes	Anaeroplasma
Aquamicrobium	Altererythrobacter
Anaerococcus	Allorhizobium -Neorhizobium-Pararhizobium-Rhizobium
Amphibacillus	Alkanindiges
Alistipes	Aliifodinibius
Alcaligenes	Alcanivorax
Akkermansia	Agromyces
Aerosphaera	Agrococcus
Aeromicrobium	Aeriscardovia
Aerococcus	Actinomycetospora
Actinobacteria	Acidisphaera
Acinetobacter	Acidisoma
Negativibacillus	Acetanaerobacterium
