# Supplementary material for: Microbial taxa in dust and excreta associated with the productive performance of commercial meat chicken flocks
Source: Anim Microbiome. 2021 Oct 2;3:66. doi: 10.1186/s42523-021-00127-y (PMC8487525; doi:10.1186/s42523-021-00127-y)
Supplement: Supplementary file 6 — Additional file 6. Bacteria taxa (genus level) that are shared between dust and excreta and unique to dust and excreta in company B farms. [file 42523_2021_127_MOESM6_ESM.xlsx]

## Sheet: Additional file 6
Bacteria taxa (genus level) that are SHARED between dust and excreta and UNIQUE to dust and excreta in company B farms
Shared between dust and excreta	Found in dust but absent in excreta	Found in excreta but absent in dust
Yaniella	X6714	Veillonella
Weissella	X117490112	Tissierella
Virgibacillus	Wohlfahrtiimonas	Thermobacillus
Vagococcus	Umezawaea	Tessaracoccus
Uncultured	Thermoactinomyces	Terrisporobacter
Unclassified	Sporobacter	Tepidibacter
UCG010	Skermanella	Sporosarcina
UCG009	Segetibacter	Peptostreptococcus
UCG005	Sanguibacter	Pelagibacterium
UBA1819	Salinicola	Pediococcus
Tyzzerella	Saccharothrix	Pandoraea
Terribacillus	Ruminiclostridium	Olsenella
Subdoligranulum	Rubrobacter	Nesterenkonia
Streptomyces	Rubellimicrobium	Macrococcus
Streptococcus	Roseomonas	Irregularibacter
Stenotrophomonas	Roseisolibacter	Hathewaya
Staphylococcus	Rikenella	Gulosibacter
Stackebrandtia	Rickettsiella	Gracilibacillus
Sphingomonas	Rickettsia	Gottschalkia
Sphingobacterium	Rhodococcus	Flavobacterium
Solibacillus	Psychrobacter	Eubacterium
Sellimonas	Pseudoxanthomonas	Clostridioides
Saccharopolyspora	Pseudonocardiaceae	Burkholderia-Caballeronia-Paraburkholderia
Saccharomonospora	Pseudonocardia	Aquamicrobium
Ruminococcus torques group	Pseudokineococcus	Antricoccus
Ruminococcus gauvreauii group	Providencia	Amphibacillus
Ruminococcus	Promicromonospora	Alloiococcus
Ruania	Prevotella	Agrococcus
Rothia	Prauserella	Aeriscardovia
RF39	Pedobacter	Actinomycetaceae
Rathayibacter	Parabacteroides
Pygmaiobacter	Paenibacillus
Pseudomonas	Paenarthrobacter
Pseudoflavonifractor	P3OB42
Proteus	Olivibacter
Phascolarctobacterium	Odoribacter
Peptoniphilus	NS9 marine group
Parasutterella	Novosphingobium
Paracoccus	NK4A214 group
Paludicola	Nakamurella
Paenochrobactrum	Mycobacterium
Paenalcaligenes	Murdochiella
Oscillibacter	Modestobacter
Ornithinimicrobium	Microvirga
Oligella	Microbacterium
Oceanobacillus	Massilia
Nosocomiicoccus	Marmoricola
Nocardiopsis	Marinilutecoccus
Nocardioides	Lysobacter
Nocardia	Luteibacter
Negativibacillus	Lachnospiraceae FCS020 group
Myroides	Lachnospira
Monoglobus	Klenkia
Mitochondria	Kineococcus
Methylobacterium-Methylorubrum	Izemoplasmatales
Merdibacter	Hymenobacter
Megamonas	Holdemania
Marvinbryantia	Halobacillus
Leucobacter	Geodermatophilus
Lentibacillus	Galbibacter
Lapillicoccus	Family XIII AD3011 group
Lactobacillus	Exiguobacterium
Lachnoclostridium	Eubacterium nodatum group
Kurthia	Erysipelotrichaceae
Kocuria	Epulopiscium
JG30KFCM45	Enterorhabdus
Jeotgalicoccus	Enhydrobacter
Jeotgalibaca	Dyella
Intestinimonas	Devosia
Incertae Sedis	Deinococcus
Helicobacter	Coprobacter
Halomonas	CL50029 marine group
Gordonibacter	Cellulomonas
Glycomyces	Catenuloplanes
Glutamicibacter	Caproiciproducens
Globicatella	Butyricimonas
GCA900066575	Brevundimonas
Gastranaerophilales	Blastococcus
Gallicola	BIrii41
Gallibacterium	Bilophila
Fournierella	Arthrobacter
Flavonifractor	Angelakisella
Flaviflexus	Anaerostignum
Faecalibacterium	Anaerosporobacter
Facklamia	Anaeroplasma
Eubacterium hallii group	Anaerofustis
Eubacterium coprostanoligenes group	Anaerofilum
Eubacterium brachy group	Altererythrobacter
Escherichia-Shigella	Aliifodinibius
Erysipelatoclostridium	Alcanivorax
Enterococcus	AKIW781
Enteractinococcus	Adhaeribacter
Enorma	Actinomycetospora
Empedobacter
DTU089
Dietzia
Dickeya
Corynebacterium
Comamonas
Colidextribacter
Clostridium sensu stricto 1
Clostridia vadinBB60 group
Clostridia UCG014
Christensenellaceae R7 group
CHKCI002
CHKCI001
Catenibacillus
Candidatus Arthromitus
Campylobacter
CAG56
Butyricicoccus
Brevibacterium
Brachybacterium
Blautia
Bifidobacterium
Barnesiella
Bacteroides
Bacillus
Atopostipes
Anaerotruncus
Anaerostipes
Ammoniphilus
Allorhizobium-Neorhizobium-Pararhizobium-Rhizobium
Alistipes
Alcaligenes
Akkermansia
Aerosphaera
Aeromicrobium
Aerococcus
Actinobacteria
Acinetobacter
Acetanaerobacterium
