# Supplementary material for: Microbial taxa in dust and excreta associated with the productive performance of commercial meat chicken flocks
Source: Anim Microbiome. 2021 Oct 2;3:66. doi: 10.1186/s42523-021-00127-y (PMC8487525; doi:10.1186/s42523-021-00127-y)
Supplement: Supplementary file 8 — Additional file 8. Bacteria taxa (genus level) that are shared between company A and B farms and UNIQUE to company A and B farms in dust. [file 42523_2021_127_MOESM8_ESM.xlsx]

## Sheet: Additional file 8.
Bacteria taxa (genus level) that are SHARED between company A and B farms and UNIQUE to company A and B farms in dust
Shared between company A and B farms	Found in company A farms but absent in company B farms	Found in company B farms but absent in company A farms
Weissella	ZOR0006	Yaniella
uncultured	Wenzhouxiangella	X6714
Unclassified	Verticiella	X117490112
UCG010	URHD0088	Wohlfahrtiimonas
UCG009	Trichococcus	Virgibacillus
UCG005	TM7x	Vagococcus
UBA1819	Tissierella	Umezawaea
Tyzzerella	Sutterella	Thermoactinomyces
Subdoligranulum	Subgroup 10	Terribacillus
Streptomyces	Streptomonospora	Sporobacter
Streptococcus	Sphingopyxis	Solibacillus
Stenotrophomonas	Sphingobium	Skermanella
Staphylococcus	Spelaeicoccus	Segetibacter
Stackebrandtia	Soonwooa	Salinicola
Sphingomonas	Serratia	Saccharothrix
Sphingobacterium	Salinisphaera	Ruminiclostridium
Sellimonas	Salinimicrobium	Rubrobacter
Sanguibacter	Salinicoccus	Rubellimicrobium
Saccharopolyspora	Saccharimonadales	Rothia
Saccharomonospora	Saccharibacillus	Roseisolibacter
Ruminococcus torques group	Rikenellaceae	Rickettsiella
Ruminococcus gauvreauii group	Rhodoplanes	Rhodococcus
Ruminococcus	Pusillimonas	Rathayibacter
Ruania	Pseudogracilibacillus	Pseudokineococcus
Roseomonas	Proteiniphilum	Promicromonospora
Rikenella	Prevotellaceae NK3B31 group	Prauserella
Rickettsia	Pontibaca	Peptoniphilus
RF39	Pisciglobus	Paenochrobactrum
Pygmaiobacter	Pigmentiphaga	Paenarthrobacter
Psychrobacter	Peredibacter	P3OB42
Pseudoxanthomonas	Pediococcus	Olivibacter
Pseudonocardiaceae	Parapusillimonas	NS9 marine group
Pseudonocardia	Ornithobacterium	Nakamurella
Pseudomonas	Olsenella	Murdochiella
Pseudoflavonifractor	Oceanisphaera	Modestobacter
Providencia	Myceligenerans	Microvirga
Proteus	Mucilaginibacter	Marvinbryantia
Prevotella	Methylophaga	Marmoricola
Phascolarctobacterium	Methylobacillus	Marinilutecoccus
Pedobacter	Membranicola	Lentibacillus
Parasutterella	Luteimonas	Kurthia
Paracoccus	Longimicrobium	Klenkia
Parabacteroides	Lipingzhangella	Kineococcus
Paludicola	Lactococcus	Izemoplasmatales
Paenibacillus	Irregularibacter	Halobacillus
Paenalcaligenes	IMCC26256	Globicatella
Oscillibacter	Iamia	Geodermatophilus
Ornithinimicrobium	Hahella	Dyella
Oligella	Gracilibacillus	CL50029 marine group
Odoribacter	Gemmobacter	Cellulomonas
Oceanobacillus	Fusobacterium	Catenuloplanes
Novosphingobium	Flavobacterium	BIrii41
Nosocomiicoccus	Fastidiosipila	Anaerosporobacter
Nocardiopsis	Edaphobaculum	Anaerofustis
Nocardioides	Dyadobacter	Anaerofilum
Nocardia	DTU014	Ammoniphilus
NK4A214 group	Desulfovibrio	AKIW781
Negativibacillus	Craurococcus-Caldovatus	Adhaeribacter
Myroides	Corticibacterium
Mycobacterium	Chryseobacterium
Monoglobus	Cerasibacillus
Mitochondria	Cellvibrio
Microbacterium	Carnobacterium
Methylobacterium-Methylorubrum	Burkholderia-Caballeronia-Paraburkholderia
Merdibacter	Buchnera
Megamonas	Bosea
Massilia	Bdellovibrio
Lysobacter	Bartonella
Luteibacter	Arcticibacter
Leucobacter	Arcobacter
Lapillicoccus	Aquamicrobium
Lactobacillus	Antricoccus
Lachnospiraceae FCS020 group	Anaerococcus
Lachnospira	Amphibacillus
Lachnoclostridium	Alkanindiges
Kocuria	Agromyces
JG30KFCM45	Agrococcus
Jeotgalicoccus	Aeriscardovia
Jeotgalibaca	Acidisphaera
Intestinimonas	Acidisoma
Incertae Sedis
Hymenobacter
Holdemania
Helicobacter
Halomonas
Gordonibacter
Glycomyces
Glutamicibacter
GCA900066575
Gastranaerophilales
Gallicola
Gallibacterium
Galbibacter
Fournierella
Flavonifractor
Flaviflexus
Family XIII AD3011 group
Faecalibacterium
Facklamia
Exiguobacterium
Eubacterium nodatum group
Eubacterium hallii group
Eubacterium coprostanoligenes group
Eubacterium brachy group
Escherichia-Shigella
Erysipelotrichaceae
Erysipelatoclostridium
Epulopiscium
Enterorhabdus
Enterococcus
Enteractinococcus
Enorma
Enhydrobacter
Empedobacter
DTU089
Dietzia
Dickeya
Devosia
Deinococcus
Corynebacterium
Coprobacter
Comamonas
Colidextribacter
Clostridium sensu stricto 1
Clostridia vadinBB60 group
Clostridia UCG014
Christensenellaceae R7 group
CHKCI002
CHKCI001
Catenibacillus
Caproiciproducens
Candidatus Arthromitus
Campylobacter
CAG56
Butyricimonas
Butyricicoccus
Brevundimonas
Brevibacterium
Brachybacterium
Blautia
Blastococcus
Bilophila
Bifidobacterium
Barnesiella
Bacteroides
Bacillus
Atopostipes
Arthrobacter
Angelakisella
Anaerotruncus
Anaerostipes
Anaerostignum
Anaeroplasma
Altererythrobacter
Allorhizobium-Neorhizobium-Pararhizobium-Rhizobium
Alistipes
Aliifodinibius
Alcanivorax
Alcaligenes
Akkermansia
Aerosphaera
Aeromicrobium
Aerococcus
Actinomycetospora
Actinobacteria
Acinetobacter
Acetanaerobacterium
