# Supplementary material for: Microbial taxa in dust and excreta associated with the productive performance of commercial meat chicken flocks
Source: Anim Microbiome. 2021 Oct 2;3:66. doi: 10.1186/s42523-021-00127-y (PMC8487525; doi:10.1186/s42523-021-00127-y)
Supplement: Supplementary file 9 — Additional file 9. Bacteria taxa (genus level) that are shared between company A and B farms and UNIQUE to company A and B farms in excreta. [file 42523_2021_127_MOESM9_ESM.xlsx]

## Sheet: Additional file 9
Bacteria taxa (genus level) that are SHARED between company A and B farms and UNIQUE to company A and B farms in excreta
Shared between company A and B farms	Found in company A farms but absent in company B farms	Found incompany B farms but absent in company A farms
Acinetobacter	Acetobacter	Acetanaerobacterium
Actinobacteria	Actinomyces	Actinomycetaceae
Aerococcus	Anaerococcus	Aeriscardovia
Aeromicrobium	Anaerocolumna	Agrococcus
Aerosphaera	Anaerosporobacter	Alloiococcus
Akkermansia	Brevundimonas	Allorhizobium-Neorhizobium-Pararhizobium-Rhizobium
Alcaligenes	Carnobacterium	Anaerostipes
Alistipes	Cellvibrio	Anaerotruncus
Ammoniphilus	Cerasibacillus	Antricoccus
Amphibacillus	Chryseobacterium	Barnesiella
Aquamicrobium	Clostridium sensu stricto 13	Burkholderia-Caballeronia-Paraburkholderia
Atopostipes	Clostridium sensu stricto 2	CAG56
Bacillus	DTU014	Campylobacter
Bacteroides	Epulopiscium	Catenibacillus
Bifidobacterium	Erysipelotrichaceae	Eubacterium
Blautia	Falsochrobactrum	Eubacterium brachy group
Brachybacterium	Family XIII AD3011 group	Eubacterium hallii group
Brevibacterium	Fusobacterium	Flavonifractor
Butyricicoccus	Galbibacter	GCA900066575
CHKCI001	Georgenia	Globicatella
CHKCI002	Gluconobacter	Gracilibacillus
Candidatus Arthromitus	Herbinix	Hathewaya
Christensenellaceae R7 group	Lactococcus	Intestinimonas
Clostridia UCG014	Lipingzhangella	Kurthia
Clostridia vadinBB60 group	Lysinibacillus	Lentibacillus
Clostridioides	Lysobacter	Macrococcus
Clostridium sensu stricto 1	Mesorhizobium	Megamonas
Colidextribacter	Mycobacterium	Merdibacter
Comamonas	Oceanisphaera	Methylobacterium-Methylorubrum
Corynebacterium	Paenibacillus	Mitochondria
DTU089	Parabacteroides	Myroides
Dickeya	Pedobacter	Nesterenkonia
Dietzia	Pisciglobus	Nocardioides
Empedobacter	Pontibaca	Olsenella
Enorma	Prevotella	Oscillibacter
Enteractinococcus	Pseudogracilibacillus	Paludicola
Enterococcus	Psychrobacillus	Pandoraea
Erysipelatoclostridium	Psychrobacter	Parasutterella
Escherichia-Shigella	Pusillimonas	Pelagibacterium
Eubacterium coprostanoligenes group	Rikenella	Phascolarctobacterium
Facklamia	Salinicoccus	Pseudoflavonifractor
Faecalibacterium	Tomitella	Pygmaiobacter
Flaviflexus	Trichococcus	Rathayibacter
Flavobacterium	Turicibacter	Saccharopolyspora
Fournierella		Solibacillus
Gallibacterium		Sphingomonas
Gallicola		Sporosarcina
Gastranaerophilales		Terribacillus
Glutamicibacter		Tessaracoccus
Glycomyces		Thermobacillus
Gordonibacter		UCG005
Gottschalkia		UCG009
Gulosibacter		UCG010
Halomonas		Virgibacillus
Helicobacter		Yaniella
Incertae Sedis
Irregularibacter
JG30KFCM45
Jeotgalibaca
Jeotgalicoccus
Kocuria
Lachnoclostridium
Lactobacillus
Lapillicoccus
Leucobacter
Marvinbryantia
Monoglobus
Negativibacillus
Nocardia
Nocardiopsis
Nosocomiicoccus
Oceanobacillus
Oligella
Ornithinimicrobium
Paenalcaligenes
Paenochrobactrum
Paracoccus
Pediococcus
Peptoniphilus
Peptostreptococcus
Proteus
Pseudomonas
RF39
Rothia
Ruania
Ruminococcus
Ruminococcus gauvreauii group
Ruminococcus torques group
Saccharomonospora
Sellimonas
Sphingobacterium
Stackebrandtia
Staphylococcus
Stenotrophomonas
Streptococcus
Streptomyces
Subdoligranulum
Tepidibacter
Terrisporobacter
Tissierella
Tyzzerella
UBA1819
Unclassified
Vagococcus
Veillonella
Weissella
Uncultured
